# Supplementary material for: Effects of Semaglutide and Empagliflozin on Inflammatory Markers in Patients with Type 2 Diabetes
Source: Int J Mol Sci. 2023 Mar 16;24(6):5714. doi: 10.3390/ijms24065714 (PMC10054691; doi:10.3390/ijms24065714)
Supplement: Supplementary file 1 [file ijms-24-05714-s001.zip]

Archive with 1 entries (1 files):
- ijms-2144434-supplementary.pdf
